# Supplementary material for: Dispersal of Pleistocene Equus (Family Equidae) into South America and Calibration of GABI 3 Based on Evidence from Tarija, Bolivia
Source: PLoS One. 2013 Mar 20;8(3):e59277. doi: 10.1371/journal.pone.0059277 (PMC3603859; doi:10.1371/journal.pone.0059277)
Supplement: Table S1 — Collection database of Tarija equids (Family Equidae). University of Florida Vertebrate Paleontology database of all relevant specimens from Tarija, Bolivia that was used as the basis for this study. The database includes taxonomic, locality, and stratigraphic data, as well as the nature of the specimen, e.g., isolated tooth and which position. For the morphological analysis presented in Figure 6, the relevant measurements are presented for all first (M1) or second (M2) upper molars. (XLS) [file pone.0059277.s001.xls]

## Sheet: Tarija data
	Tarija Equidae
	Table S1					LFZ = Lower Fossil Zone
	Updated 020913		Conventions below		Genus 2 = not determined	(Unit 6 or 14), San Blas		J=unworn or little worn		(j)= APL & TRN MEASURED
					Strikeout = no precise stratigraphic data			A=adult	B=broken	~2 CM BELOW OCCLUSAL SURFACE,
	UF VP Collection							O=old age		EXCLUDING CEMENT
Record	CATALOG #	GENUS:	SPECIES:	TAXONOMIC MODIFIER:	NATURE OF SPECIMEN:	STRATIGRAPHY:	SITE:	Wear stage	M12APL	M12TRN	M12CRNHT
1	90936	2			VERTEBRA, AXIS PARTIAL	UNIT 7	PUEBLO VIEJO
2	90686	2			MAGNUM, RIGHT	UNIT 7	PUEBLO VIEJO
3	150623	2			SCAPHOID, RIGHT	UNIT 7	PUEBLO VIEJO
4	150622	2			SCAPHOID, LEFT	UNIT 7	PUEBLO VIEJO
5	132850	2			INCISOR	UNIT 7	PUEBLO VIEJO
6	90917	2			TIBIA, RIGHT DISTAL	UNIT 7 OR ABOVE	PUEBLO VIEJO
7	90918	2			PHALANX, PROXIMAL	UNIT 7 OR ABOVE	PUEBLO VIEJO
8	90919	2			PISIFORM, RIGHT	UNIT 7 OR ABOVE	PUEBLO VIEJO
9	150627	2			SESAMOID	UNIT 8	PUEBLO VIEJO
10	150621	2			METACARPAL 3, RIGHT	UNIT 8	PUEBLO VIEJO
11	90897	2			FEMUR, RIGHT DISTAL	UNIT 10	PUEBLO VIEJO
12	90898	2			ASTRAGALUS, RIGHT	UNIT 10	PUEBLO VIEJO
13	90899	2			ASTRAGALUS, LEFT	UNIT 10	PUEBLO VIEJO
14	90694	2			SCAPULA, LEFT PARTIAL	UNIT 10	PUEBLO VIEJO
15	91796	2			PHALANX, MEDIAL		SAN BLAS
16	91768	2			PHALANX, MEDIAL		SAN BLAS
17	90650	2			HUMERUS, LEFT PROXIMAL	LFZ	SAN BLAS
18	90649	2			HUMERUS, LEFT DISTAL	LFZ	SAN BLAS
19	90648	2			ASTRAGALUS, LEFT	LFZ	SAN BLAS
20	90654	2			TIBIA, LEFT DISTAL	LFZ	SAN BLAS
21	90712	2			INCISOR	LFZ	SAN BLAS
22	90776	2			LUNAR, LEFT	UNIT 5	SAN PEDRO 1
23	90777	2			VERTEBRA, AXIS PARTIAL	UNIT 5	SAN PEDRO 1
24	150681	2			SCAPULA, LEFT PROXIMAL	UNIT 5	SAN PEDRO 1
25	92146	2			TIBIA, LEFT DISTAL	UNIT 7	SAN PEDRO 1
26	91774	2			CHEEKTOOTH, LEFT UPPER	UNIT 7	SAN PEDRO 1
27	91969	2			NAVICULAR, LEFT	UNIT 7	SAN PEDRO 1
28	91968	2			METAPODIAL, DISTAL	UNIT 7	SAN PEDRO 1
29	91746	2			SKULL, PARTIAL	UNIT 7	SAN PEDRO 1
30	91742	2			SCAPULA, LEFT PROXIMAL	UNIT 7	SAN PEDRO 1
31	91743	2			LUNAR, LEFT	UNIT 7	SAN PEDRO 1
32	91745	2			PELVIS	UNIT 7	SAN PEDRO 1
33	91744	2			PATELLA	UNIT 7	SAN PEDRO 1
34	92145	2			RADIOULNA, RIGHT	UNIT 7	SAN PEDRO 1
35	91958	2			TIBIA, RIGHT DISTAL	UNIT 8	SAN PEDRO 2
36	91956	2			CALCANEUM, RIGHT	UNIT 8	SAN PEDRO 2
37	91957	2			PATELLA	UNIT 8	SAN PEDRO 2
38	90858	2			PISIFORM, RIGHT	UNIT 8	SAN PEDRO 2
39	91299	2			SACRUM, PARTIAL	UNIT 8	SAN PEDRO 2
40	90793	2			METATARSAL, LEFT PROXIMAL	UNIT 9	SAN PEDRO 1
41	90800	2			TIBIA, RIGHT DISTAL	UNIT 9	SAN PEDRO 1
42	90809	2			RADIUS, RIGHT PROXIMAL	UNIT 9	SAN PEDRO 1
43	90798	2			RADIUS, RIGHT PROXIMAL	UNIT 9	SAN PEDRO 1
44	90756	2			PHALANX, MEDIAL	UNIT 9	SAN PEDRO 1
45	90812	2			METACARPAL, RIGHT PROXIMAL	UNIT 9	SAN PEDRO 1
46	90771	2			PHALANX, PROXIMAL	UNIT 9	SAN PEDRO 1
47	90770	2			PHALANX, MEDIAL	UNIT 9	SAN PEDRO 1
48	91790	2			METATARSAL 2 OR 4, LEFT PROXIMAL	UNIT 9	SAN PEDRO 1
49	91265	2			INCISOR	UNIT 9	SAN PEDRO 1
50	90832	2			INCISOR	UNIT 9	SAN PEDRO 1
51	91261	2			RADIUS, RIGHT PROXIMAL	UNIT 9	SAN PEDRO 1
52	91262	2			PREMAXILLA, EDENTULOUS	UNIT 9	SAN PEDRO 1
53	91263	2			PHALANX, MEDIAL	UNIT 9	SAN PEDRO 1
54	90815	2			MANDIBLE, SYMPHYSIS	UNIT 9	SAN PEDRO 1
55	90818	2			PELVIS, LEFT PARTIAL	UNIT 9	SAN PEDRO 1
56	91266	2			MAGNUM, LEFT	UNIT 9	SAN PEDRO 1
57	90831	2			INCISOR	UNIT 9	SAN PEDRO 1
58	91267	2			MANDIBLE, PARTIAL WITH INCISOR	UNIT 9	SAN PEDRO 1
59	91277	2		CF.	METACARPAL, LEFT	UNIT 9	SAN PEDRO 1
60	90797	2			PHALANX, PROXIMAL	UNIT 9	SAN PEDRO 1
61	92402	2			MOLAR, UPPER	UNIT 9	SAN PEDRO 2
62	92403	2			MOLAR, UPPER	UNIT 9	SAN PEDRO 2
63	91257	2			METACARPAL 3, LEFT PROXIMAL	UNIT 9 OR ABOVE	SAN PEDRO 1
64	91424	2			SESAMOID, PROXIMAL	UNIT 10	SAN PEDRO 2
65	91422	2			INCISOR	UNIT 10	SAN PEDRO 2
66	91421	2			RADIOULNA, LEFT DISTAL	UNIT 10	SAN PEDRO 2
67	91420	2			ULNA, LEFT PROXIMAL	UNIT 10	SAN PEDRO 2
68	91419	2			METACARPAL 3, LEFT PROXIMAL	UNIT 10	SAN PEDRO 2
69	91412	2			RADIOULNA, LEFT PROXIMAL	UNIT 10	SAN PEDRO 2
70	91411	2			HUMERUS, RIGHT PROXIMAL	UNIT 10	SAN PEDRO 2
71	92043	2			INCISOR, LOWER	UNIT 12	SAN PEDRO 1
72	92044	2			CHEEKTOOTH, LEFT LOWER	UNIT 12	SAN PEDRO 1
73	92039	2			PHALANX, PROXIMAL	UNIT 12	SAN PEDRO 1
74	91752	2			LUNAR, RIGHT	UNIT 12	SAN PEDRO 1
75	91753	2			METATARSAL 4, LEFT PROXIMAL	UNIT 12	SAN PEDRO 1
76	91754	2			SCAPHOID, RIGHT	UNIT 12	SAN PEDRO 1
77	90677	2			CUBOID, RIGHT	UNIT 8	SANTA ANA
79	90617	2			UNCIFORM, RIGHT	UNIT 11	SANTA ANA
80	90616	2			VERTEBRA	UNIT 11	SANTA ANA
81	90572	2			INCISOR	UNIT 11	SANTA ANA
82	90571	2			INCISOR	UNIT 11	SANTA ANA
83	90570	2			INCISOR	UNIT 11	SANTA ANA
84	90569	2			PHALANX, MEDIAL	UNIT 11	SANTA ANA
85	90585	2			CHEEKTOOTH, LOWER PARTIAL	UNIT 11	SANTA ANA
86	90681	2			FEMUR, PROXIMAL	UNIT 11 OR 13	SANTA ANA	Wear stage	M12APL	M12TRN	M12CRNHT
388	132865	EQUUS	INSULATUS		M1 OR M2, RIGHT UPPER	UNIT 1	PUEBLO VIEJO	A	26.9	26.8	73.6
87	90695	EQUUS	INSULATUS		M2, LEFT UPPER	UNIT 5	PUEBLO VIEJO	A	24.6	25.2	72.2
88	150616	EQUUS	INSULATUS		PHALANX, MEDIAL	UNIT 5	PUEBLO VIEJO
89	150615	EQUUS	INSULATUS		SCAPHOID, RIGHT	UNIT 5	PUEBLO VIEJO
90	150608	EQUUS	INSULATUS		HUMERUS, LEFT	UNIT 5	PUEBLO VIEJO
91	90685	EQUUS	INSULATUS		PHALANX, DISTAL	UNIT 7	PUEBLO VIEJO
92	90930	EQUUS	INSULATUS		M1 OR M2, LEFT LOWER	UNIT 7	PUEBLO VIEJO
93	90932	EQUUS	INSULATUS		P3 OR 4, RIGHT UPPER	UNIT 7	PUEBLO VIEJO
94	90933	EQUUS	INSULATUS		P3 OR 4, RIGHT LOWER	UNIT 7	PUEBLO VIEJO
95	90684	EQUUS	INSULATUS		M1 OR M2, LEFT LOWER	UNIT 7	PUEBLO VIEJO
96	90683	EQUUS	INSULATUS		M1 OR M2, LEFT LOWER	UNIT 7	PUEBLO VIEJO
97	90935	EQUUS	INSULATUS		M3, LEFT UPPER	UNIT 7	PUEBLO VIEJO
98	90934	EQUUS	INSULATUS		M3, RIGHT UPPER	UNIT 7	PUEBLO VIEJO
99	90931	EQUUS	INSULATUS		M1 OR M2, RIGHT LOWER	UNIT 7	PUEBLO VIEJO
100	150580	EQUUS	INSULATUS		PATELLA	UNIT 7	PUEBLO VIEJO
101	150565	EQUUS	INSULATUS		FEMUR, LEFT; TIBIA, LEFT; ASTRAGALUS, LEFT; CUBOID, LEFT; PHALANX; METATARSAL(?), ASSOCIATED	UNIT 7	PUEBLO VIEJO
102	150566	EQUUS	INSULATUS		FEMUR, DISTAL; PATELLA; PHALANX; TARSAL ELEMENT	UNIT 7	PUEBLO VIEJO
103	150568	EQUUS	INSULATUS		CHEEKTOOTH, LEFT LOWER PARTIAL	UNIT 7	PUEBLO VIEJO
104	150579	EQUUS	INSULATUS		RADIUS, LEFT DISTAL	UNIT 7	PUEBLO VIEJO
105	150607	EQUUS	INSULATUS		TIBIA, RIGHT DISTAL; ASTRAGALUS, RIGHT; CALCANEUM, RIGHT; NAVICULAR, RIGHT; ECTOCUNEIFORM, RIGHT; METATARSAL 3, RIGHT PROXIMAL, ASSOCIATED	UNIT 7	PUEBLO VIEJO
106	150562	EQUUS	INSULATUS		SESAMOID, PROXIMAL	UNIT 7	PUEBLO VIEJO
107	150560	EQUUS	INSULATUS		UNCIFORM, RIGHT	UNIT 7	PUEBLO VIEJO
108	150609	EQUUS	INSULATUS		PHALANX, MEDIAL	UNIT 7	PUEBLO VIEJO
109	150556	EQUUS	INSULATUS		PHALANX	UNIT 7	PUEBLO VIEJO
110	149296	EQUUS	INSULATUS		RADIUS, LEFT PROXIMAL	UNIT 7	PUEBLO VIEJO
111	150561	EQUUS	INSULATUS		PHALANX	UNIT 7	PUEBLO VIEJO
112	150567	EQUUS	INSULATUS		M3, RIGHT UPPER	UNIT 7	PUEBLO VIEJO
113	150610	EQUUS	INSULATUS		PHALANX, MEDIAL	UNIT 7	PUEBLO VIEJO
114	150614	EQUUS	INSULATUS		NAVICULAR, LEFT; ECTOCUNEIFORM, LEFT FUSED	UNIT 7	PUEBLO VIEJO
115	150613	EQUUS	INSULATUS		CALCANEUM, LEFT	UNIT 7	PUEBLO VIEJO
116	150612	EQUUS	INSULATUS		ASTRAGALUS, RIGHT	UNIT 7	PUEBLO VIEJO
117	150611	EQUUS	INSULATUS		PHALANX, MEDIAL	UNIT 7	PUEBLO VIEJO
118	132823	EQUUS	INSULATUS		P4, RIGHT UPPER	UNIT 7	PUEBLO VIEJO
119	132835	EQUUS	INSULATUS		M3, LEFT LOWER	UNIT 7	PUEBLO VIEJO
120	132817	EQUUS	INSULATUS		M3, LEFT UPPER	UNIT 7	PUEBLO VIEJO
121	132818	EQUUS	INSULATUS		P4 OR M1, RIGHT LOWER	UNIT 7	PUEBLO VIEJO
122	132819	EQUUS	INSULATUS		P2, RIGHT LOWER	UNIT 7	PUEBLO VIEJO
123	132820	EQUUS	INSULATUS		CHEEKTOOTH, RIGHT LOWER	UNIT 7	PUEBLO VIEJO
124	132815	EQUUS	INSULATUS		CHEEKTOOTH, LEFT UPPER PARTIAL	UNIT 7	PUEBLO VIEJO
125	132822	EQUUS	INSULATUS		M3, RIGHT UPPER	UNIT 7	PUEBLO VIEJO
126	132814	EQUUS	INSULATUS		CHEEKTOOTH, RIGHT UPPER PARTIAL	UNIT 7	PUEBLO VIEJO
127	132824	EQUUS	INSULATUS		M3, RIGHT UPPER	UNIT 7	PUEBLO VIEJO
128	132827	EQUUS	INSULATUS		M1 OR P4, RIGHT UPPER	UNIT 7	PUEBLO VIEJO
129	132828	EQUUS	INSULATUS		M3, LEFT UPPER	UNIT 7	PUEBLO VIEJO
130	132821	EQUUS	INSULATUS		M3, RIGHT LOWER	UNIT 7	PUEBLO VIEJO
131	132808	EQUUS	INSULATUS		M1 OR M2, LEFT LOWER	UNIT 7	PUEBLO VIEJO
132	132801	EQUUS	INSULATUS		M3, LEFT UPPER	UNIT 7	PUEBLO VIEJO
133	132802	EQUUS	INSULATUS		M3, RIGHT UPPER	UNIT 7	PUEBLO VIEJO
134	132803	EQUUS	INSULATUS		CHEEKTOOTH, LEFT	UNIT 7	PUEBLO VIEJO
135	132804	EQUUS	INSULATUS		M3, LEFT LOWER	UNIT 7	PUEBLO VIEJO
136	132805	EQUUS	INSULATUS		M3, LEFT UPPER	UNIT 7	PUEBLO VIEJO
137	132816	EQUUS	INSULATUS		M1 OR M2, LEFT UPPER	UNIT 7	PUEBLO VIEJO	A	26.5	27.4	62.5
138	132807	EQUUS	INSULATUS		P3, LEFT LOWER	UNIT 7	PUEBLO VIEJO
139	132812	EQUUS	INSULATUS		M3, RIGHT UPPER	UNIT 7	PUEBLO VIEJO
140	132809	EQUUS	INSULATUS		DP2-DP4, LEFT LOWER	UNIT 7	PUEBLO VIEJO
141	132810	EQUUS	INSULATUS		CHEEKTOOTH, RIGHT UPPER (M2?)	UNIT 7	PUEBLO VIEJO	J, B		25.23	72.9	OK, as is
142	132811	EQUUS	INSULATUS		CHEEKTOOTH, LEFT UPPER (P3?)	UNIT 7	PUEBLO VIEJO
143	132813	EQUUS	INSULATUS		P4, LEFT UPPER	UNIT 7	PUEBLO VIEJO
144	132806	EQUUS	INSULATUS		M3, LEFT UPPER	UNIT 7	PUEBLO VIEJO
145	132856	EQUUS	INSULATUS		M3, LEFT LOWER	UNIT 7	PUEBLO VIEJO
146	132836	EQUUS	INSULATUS		P2, LEFT UPPER	UNIT 7	PUEBLO VIEJO
147	132863	EQUUS	INSULATUS		M1, LEFT LOWER	UNIT 7	PUEBLO VIEJO
148	132862	EQUUS	INSULATUS		P2, RIGHT LOWER	UNIT 7	PUEBLO VIEJO
149	132861	EQUUS	INSULATUS		P4, LEFT UPPER	UNIT 7	PUEBLO VIEJO
150	132860	EQUUS	INSULATUS		CHEEKTOOTH, LEFT LOWER	UNIT 7	PUEBLO VIEJO
151	132859	EQUUS	INSULATUS		M1, LEFT UPPER	UNIT 7	PUEBLO VIEJO	O	24.7	25.8	39.9
152	132857	EQUUS	INSULATUS		M3, LEFT LOWER	UNIT 7	PUEBLO VIEJO
153	132855	EQUUS	INSULATUS		P2, LEFT LOWER	UNIT 7	PUEBLO VIEJO
154	132854	EQUUS	INSULATUS		M1 OR M2, RIGHT LOWER	UNIT 7	PUEBLO VIEJO
155	132853	EQUUS	INSULATUS		M1 OR M2, LEFT LOWER	UNIT 7	PUEBLO VIEJO
156	132845	EQUUS	INSULATUS		CHEEKTOOTH, LOWER	UNIT 7	PUEBLO VIEJO
157	132837	EQUUS	INSULATUS		PREMOLAR, LOWER RIGHT (P3?)	UNIT 7	PUEBLO VIEJO
158	132838	EQUUS	INSULATUS		M3, RIGHT LOWER	UNIT 7	PUEBLO VIEJO
159	132858	EQUUS	INSULATUS		CHEEKTOOTH, RIGHT UPPER (P4?)	UNIT 7	PUEBLO VIEJO
160	132840	EQUUS	INSULATUS		P4 OR M1, LEFT LOWER	UNIT 7	PUEBLO VIEJO
161	132842	EQUUS	INSULATUS		P4 OR M1, RIGHT LOWER	UNIT 7	PUEBLO VIEJO
162	132843	EQUUS	INSULATUS		M3, RIGHT LOWER	UNIT 7	PUEBLO VIEJO
163	132844	EQUUS	INSULATUS		M1, RIGHT LOWER	UNIT 7	PUEBLO VIEJO
164	132839	EQUUS	INSULATUS		CHEEKTOOTH, RIGHT UPPER	UNIT 7	PUEBLO VIEJO
165	132846	EQUUS	INSULATUS		P4 OR M1, LEFT UPPER	UNIT 7	PUEBLO VIEJO
166	132847	EQUUS	INSULATUS		CHEEKTOOTH, RIGHT LOWER	UNIT 7	PUEBLO VIEJO
167	132848	EQUUS	INSULATUS		P4 OR M1, RIGHT LOWER	UNIT 7	PUEBLO VIEJO
168	132849	EQUUS	INSULATUS		CHEEKTOOTH, RIGHT LOWER	UNIT 7	PUEBLO VIEJO
169	150559	EQUUS	INSULATUS		PREMOLAR, UNERUPTED	UNIT 7	PUEBLO VIEJO
170	150558	EQUUS	INSULATUS		PREMOLAR, DECIDUOUS	UNIT 7	PUEBLO VIEJO
171	132834	EQUUS	INSULATUS		M3, RIGHT UPPER	UNIT 7	PUEBLO VIEJO
172	150564	EQUUS	INSULATUS		M1, RIGHT LOWER	UNIT 7	PUEBLO VIEJO
173	150563	EQUUS	INSULATUS		M1-M2, LEFT LOWER	UNIT 7	PUEBLO VIEJO
174	132830	EQUUS	INSULATUS	CF.	CHEEKTOOTH, PARTIAL	UNIT 7	PUEBLO VIEJO
175	132852	EQUUS	INSULATUS		CHEEKTOOTH, LEFT LOWER PARTIAL	UNIT 7	PUEBLO VIEJO
176	132851	EQUUS	INSULATUS		CHEEKTOOTH, UPPER RIGHT PARTIAL	UNIT 7	PUEBLO VIEJO
177	132829	EQUUS	INSULATUS		M3, LEFT UPPER	UNIT 7	PUEBLO VIEJO
178	132841	EQUUS	INSULATUS		CHEEKTOOTH, LEFT LOWER	UNIT 7	PUEBLO VIEJO
179	149295	EQUUS	INSULATUS		CHEEKTOOTH, PARTIAL; MAGNUM; VERTEBRA, ASSOCIATED (?)	UNIT 7	PUEBLO VIEJO
180	150569	EQUUS	INSULATUS		M1, RIGHT UPPER	UNIT 7	PUEBLO VIEJO	(j) B	29.9	28.9	74.2
181	90913	EQUUS	INSULATUS		M1 OR M2, LEFT LOWER	UNIT 7 OR ABOVE	PUEBLO VIEJO
182	90915	EQUUS	INSULATUS		P3 OR 4, LEFT LOWER	UNIT 7 OR ABOVE	PUEBLO VIEJO
183	90916	EQUUS	INSULATUS		METAPODIAL, DISTAL	UNIT 7 OR ABOVE	PUEBLO VIEJO
184	90914	EQUUS	INSULATUS		P3 OR 4, RIGHT LOWER	UNIT 7 OR ABOVE	PUEBLO VIEJO
185	90912	EQUUS	INSULATUS		M1, RIGHT UPPER	UNIT 7 OR ABOVE	PUEBLO VIEJO	O	25.4	26.6	45.9
186	90911	EQUUS	INSULATUS		P2, LEFT LOWER	UNIT 7 OR ABOVE	PUEBLO VIEJO
187	90726	EQUUS	INSULATUS		M3, LOWER	UNIT 8	PUEBLO VIEJO
188	90737	EQUUS	INSULATUS		M2, RIGHT UPPER	UNIT 8	PUEBLO VIEJO	J	28.4	26	73.4
189	90736	EQUUS	INSULATUS		P3 OR 4, LEFT LOWER	UNIT 8	PUEBLO VIEJO
190	90735	EQUUS	INSULATUS		M3, RIGHT LOWER	UNIT 8	PUEBLO VIEJO
191	90734	EQUUS	INSULATUS		P3 OR 4, RIGHT UPPER	UNIT 8	PUEBLO VIEJO
192	90733	EQUUS	INSULATUS		M3, RIGHT LOWER	UNIT 8	PUEBLO VIEJO
193	90732	EQUUS	INSULATUS		PREMOLAR, RIGHT LOWER	UNIT 8	PUEBLO VIEJO
194	90731	EQUUS	INSULATUS		CHEEKTOOTH, LEFT LOWER	UNIT 8	PUEBLO VIEJO
195	90730	EQUUS	INSULATUS		M3, RIGHT UPPER	UNIT 8	PUEBLO VIEJO
196	90687	EQUUS	INSULATUS		P3 OR 4, RIGHT UPPER	UNIT 8	PUEBLO VIEJO
197	90727	EQUUS	INSULATUS		M1 OR M2, LEFT UPPER	UNIT 8	PUEBLO VIEJO
198	90692	EQUUS	INSULATUS		MANDIBLE, RIGHT AND LEFT WITH RIGHT P4-M2 AND LEFT M1-M3	UNIT 8	PUEBLO VIEJO
199	90691	EQUUS	INSULATUS		PHALANX, DISTAL	UNIT 8	PUEBLO VIEJO
200	90690	EQUUS	INSULATUS		M3, RIGHT UPPER PARTIAL	UNIT 8	PUEBLO VIEJO
201	90689	EQUUS	INSULATUS		M1, LEFT UPPER	UNIT 8	PUEBLO VIEJO	A	28	27.8	71.6
202	90688	EQUUS	INSULATUS		P3, RIGHT UPPER	UNIT 8	PUEBLO VIEJO
203	90728	EQUUS	INSULATUS		INCISOR	UNIT 8	PUEBLO VIEJO
204	90848	EQUUS			PELVIS	UNIT 8	PUEBLO VIEJO
205	92038	EQUUS	INSULATUS		SKULL, PARTIAL	UNIT 8	PUEBLO VIEJO
206	90729	EQUUS	INSULATUS		P3 OR 4, RIGHT UPPER	UNIT 8	PUEBLO VIEJO
207	132877	EQUUS	INSULATUS		MOLAR, LEFT LOWER	UNIT 8	PUEBLO VIEJO
208	132878	EQUUS	INSULATUS		M1, LEFT UPPER	UNIT 8	PUEBLO VIEJO	A	27.3	25.9	74.5
209	149298	EQUUS	INSULATUS		LUNAR, LEFT	UNIT 8	PUEBLO VIEJO
210	150571	EQUUS	INSULATUS		ASTRAGALUS, LEFT	UNIT 8	PUEBLO VIEJO
211	150578	EQUUS	INSULATUS		RADIUS, LEFT PROXIMAL AND DISTAL; ULNA, LEFT PROXIMAL; SCAPHOID, LEFT; PISIFORM, LEFT; PHALANX, ASSOCIATED	UNIT 8	PUEBLO VIEJO
212	149297	EQUUS	INSULATUS		MANDIBLE, RIGHT WITH DP2-DP4	UNIT 8	PUEBLO VIEJO
213	91993	EQUUS	INSULATUS		ASTRAGALUS, RIGHT	UNIT 9/10	PUEBLO VIEJO
214	150573	EQUUS	INSULATUS		LUNAR, RIGHT	UNIT 9/10	PUEBLO VIEJO
215	132825	EQUUS	INSULATUS		CHEEKTOOTH	UNIT 8, 9, or 10	PUEBLO VIEJO
216	90896	EQUUS	INSULATUS		M1 OR M2, RIGHT LOWER	UNIT 10	PUEBLO VIEJO
217	90740	EQUUS	INSULATUS		CHEEKTOOTH, RIGHT UPPER	UNIT 10	PUEBLO VIEJO
218	90739	EQUUS	INSULATUS		M1, LEFT UPPER	UNIT 10	PUEBLO VIEJO	O	28.2	28.2	42.3
220	90693	EQUUS	INSULATUS		P3 OR 4, RIGHT LOWER	UNIT 10	PUEBLO VIEJO
221	90894	EQUUS	INSULATUS		DP3 OR DP4, LEFT LOWER	UNIT 10	PUEBLO VIEJO
222	90892	EQUUS	INSULATUS		P3 OR 4, LEFT LOWER	UNIT 10	PUEBLO VIEJO
223	90891	EQUUS	INSULATUS		M1 OR M2, LEFT LOWER	UNIT 10	PUEBLO VIEJO
224	90890	EQUUS	INSULATUS		M2, RIGHT UPPER	UNIT 10	PUEBLO VIEJO	(j)	28.2	27.7	83.2
225	90888	EQUUS	INSULATUS		M3, RIGHT LOWER	UNIT 10	PUEBLO VIEJO
226	90741	EQUUS	INSULATUS		P3 OR 4, RIGHT LOWER	UNIT 10	PUEBLO VIEJO
227	90895	EQUUS	INSULATUS		M1 OR M2, LEFT LOWER	UNIT 10	PUEBLO VIEJO
228	92144	EQUUS	INSULATUS		M2, RIGHT UPPER	UNIT 10	PUEBLO VIEJO	A	26.7	26.1	74.8
229	90887	EQUUS	INSULATUS		M2, RIGHT UPPER	UNIT 10	PUEBLO VIEJO	(j)	27.7	26.5	86
230	90893	EQUUS	INSULATUS		MOLAR, LOWER	UNIT 10	PUEBLO VIEJO
231	90889	EQUUS	INSULATUS		PREMOLAR, LOWER DECIDUOUS	UNIT 10	PUEBLO VIEJO
232	150552	EQUUS	INSULATUS		M3, LEFT UPPER	UNIT 10	PUEBLO VIEJO
233	132826	EQUUS	INSULATUS		M3, LEFT UPPER	UNIT 10	PUEBLO VIEJO
234	132832	EQUUS	INSULATUS		M1, LEFT LOWER UPPER	UNIT 10	PUEBLO VIEJO	B	26.6	26.8	76.2
235	132831	EQUUS	INSULATUS		M3, LEFT LOWER	UNIT 10	PUEBLO VIEJO
236	91952	EQUUS	INSULATUS		M1 OR M2, LEFT UPPER	UNIT 12	PUEBLO VIEJO	A	26.8	28.3	70.1
237	90742	EQUUS	INSULATUS		DP3 OR DP4, RIGHT UPPER	UNIT 12	PUEBLO VIEJO
238	132833	EQUUS	INSULATUS		M2, RIGHT UPPER	UNIT 12	PUEBLO VIEJO	O	27.2	26	52.1
239	90635	EQUUS	INSULATUS		P3 OR 4, LEFT LOWER	LFZ	SAN BLAS
240	91795	EQUUS	INSULATUS		M1 OR M2, LEFT LOWER	LFZ	SAN BLAS
241	90634	EQUUS	INSULATUS		M1 OR M2, RIGHT LOWER	LFZ	SAN BLAS
242	90647	EQUUS	INSULATUS		MANDIBLE, RIGHT PARTIAL WITH P2-P4	LFZ	SAN BLAS
243	90645	EQUUS	INSULATUS		PHALANX, DISTAL	LFZ	SAN BLAS
244	90644	EQUUS	INSULATUS		PHALANX, MEDIAL	LFZ	SAN BLAS
245	90643	EQUUS	INSULATUS		CHEEKTOOTH, LEFT UPPER	LFZ	SAN BLAS	A, B	26.6		67.2
246	90642	EQUUS	INSULATUS		M3, LEFT UPPER	LFZ	SAN BLAS
247	90641	EQUUS	INSULATUS		CHEEKTOOTH, RIGHT UPPER	LFZ	SAN BLAS
248	90640	EQUUS	INSULATUS		M1 OR M2, RIGHT UPPER	LFZ	SAN BLAS	A	24.2		71.6
249	90639	EQUUS	INSULATUS		M1, LEFT UPPER	LFZ	SAN BLAS	A	25.1	26.6	57.3
250	90651	EQUUS	INSULATUS		CHEEKTOOTH, LOWER PARTIAL	LFZ	SAN BLAS
251	90636	EQUUS	INSULATUS		P3 OR 4, RIGHT UPPER	LFZ	SAN BLAS
252	90633	EQUUS	INSULATUS		CHEEKTOOTH, UPPER	LFZ	SAN BLAS
253	90632	EQUUS	INSULATUS		CHEEKTOOTH, RIGHT LOWER	LFZ	SAN BLAS
254	90631	EQUUS	INSULATUS		CHEEKTOOTH, RIGHT UPPER	LFZ	SAN BLAS
255	90630	EQUUS	INSULATUS		CHEEKTOOTH, RIGHT LOWER	SAN BLAS FLOAT	SAN BLAS
256	90629	EQUUS	INSULATUS		P3 OR 4, RIGHT LOWER	SAN BLAS FLOAT	SAN BLAS
257	90628	EQUUS	INSULATUS		CHEEKTOOTH, RIGHT UPPER	SAN BLAS FLOAT	SAN BLAS
258	90627	EQUUS	INSULATUS		M1, RIGHT UPPER	SAN BLAS FLOAT	SAN BLAS
259	90626	EQUUS	INSULATUS		CHEEKTOOTH, RIGHT LOWER	SAN BLAS FLOAT	SAN BLAS
260	90637	EQUUS	INSULATUS		CHEEKTOOTH, LOWER	LFZ	SAN BLAS
261	90638	EQUUS	INSULATUS		P3 OR 4, LEFT LOWER	LFZ	SAN BLAS
262	90646	EQUUS	INSULATUS		CHEEKTOOTH, RIGHT LOWER	LFZ	SAN BLAS
263	90652	EQUUS	INSULATUS		M1 OR M2, RIGHT LOWER	LFZ	SAN BLAS
264	90653	EQUUS	INSULATUS		P3 OR 4, RIGHT LOWER	LFZ	SAN BLAS
265	90710	EQUUS	INSULATUS		M1 OR M2, RIGHT UPPER PARTIAL	LFZ	SAN BLAS	A, B		25.9
266	90711	EQUUS	INSULATUS		M1 OR M2, LEFT UPPER	LFZ	SAN BLAS	A, B		24.8
267	90714	EQUUS	INSULATUS		CHEEKTOOTH, LOWER	LFZ	SAN BLAS	A, B		26
268	90709	EQUUS	INSULATUS		M3, RIGHT UPPER PARTIAL	LFZ	SAN BLAS
269	90708	EQUUS	INSULATUS		M1 OR M2, RIGHT UPPER	LFZ	SAN BLAS	A	27	26.6	80
270	90707	EQUUS	INSULATUS		M1, RIGHT UPPER	LFZ	SAN BLAS
271	90706	EQUUS	INSULATUS		INCISOR	LFZ	SAN BLAS
272	90705	EQUUS	INSULATUS		CANINE	LFZ	SAN BLAS
273	90704	EQUUS	INSULATUS		CANINE	LFZ	SAN BLAS
274	90703	EQUUS	INSULATUS		P3 OR 4, LEFT LOWER	LFZ	SAN BLAS
275	90702	EQUUS	INSULATUS		M1, RIGHT UPPER	LFZ	SAN BLAS
276	90701	EQUUS	INSULATUS		P4 OR M1, LEFT UPPER	LFZ	SAN BLAS
277	90700	EQUUS	INSULATUS		M3, LEFT UPPER	LFZ	SAN BLAS
278	90698	EQUUS	INSULATUS		P4, LEFT UPPER	LFZ	SAN BLAS
279	90699	EQUUS	INSULATUS		M1, RIGHT UPPER	LFZ	SAN BLAS	(j) B	29.2	29	63.8
280	90697	EQUUS	INSULATUS		P2, RIGHT UPPER	LFZ	SAN BLAS
281	90778	EQUUS	INSULATUS		P3 OR 4, RIGHT UPPER	UNIT 5	SAN PEDRO 1
282	90779	EQUUS	INSULATUS		M3, LEFT UPPER	UNIT 5	SAN PEDRO 1
283	91782	EQUUS	INSULATUS		P2, RIGHT UPPER	UNIT 7	SAN PEDRO 1
284	91775	EQUUS	INSULATUS		PHALANX, PROXIMAL	UNIT 7	SAN PEDRO 1
285	92140	EQUUS	INSULATUS		M1 OR M2, RIGHT UPPER	UNIT 7	SAN PEDRO 1
286	92139	EQUUS	INSULATUS		MANDIBLE, RIGHT PARTIAL WITH M3	UNIT 7	SAN PEDRO 1
287	92138	EQUUS	INSULATUS		M3, LEFT UPPER	UNIT 7	SAN PEDRO 1
288	92137	EQUUS	INSULATUS		M1, LEFT LOWER	UNIT 7	SAN PEDRO 1
289	92136	EQUUS	INSULATUS		M3, RIGHT UPPER	UNIT 7	SAN PEDRO 1
290	92135	EQUUS	INSULATUS		M3, RIGHT UPPER	UNIT 7	SAN PEDRO 1
291	92134	EQUUS	INSULATUS		M2, RIGHT LOWER	UNIT 7	SAN PEDRO 1
292	91783	EQUUS	INSULATUS		M3, LEFT UPPER	UNIT 7	SAN PEDRO 1
293	92141	EQUUS	INSULATUS		PHALANX, MEDIAL	UNIT 7	SAN PEDRO 1
294	91781	EQUUS	INSULATUS		P3 OR 4, RIGHT UPPER	UNIT 7	SAN PEDRO 1
295	91970	EQUUS	INSULATUS		DP3 OR DP4, RIGHT UPPER	UNIT 7	SAN PEDRO 1
296	91784	EQUUS	INSULATUS		P3 OR 4, LEFT UPPER	UNIT 7	SAN PEDRO 1
297	91971	EQUUS	INSULATUS		M1 OR M2, LEFT LOWER	UNIT 7	SAN PEDRO 1
298	91972	EQUUS	INSULATUS		M3, RIGHT LOWER	UNIT 7	SAN PEDRO 1
299	91973	EQUUS	INSULATUS		M3, LEFT UPPER	UNIT 7	SAN PEDRO 1
300	91974	EQUUS	INSULATUS		M1 OR M2, LEFT UPPER	UNIT 7	SAN PEDRO 1
301	91738	EQUUS	INSULATUS		DP3, LEFT LOWER	UNIT 7	SAN PEDRO 1
302	91739	EQUUS	INSULATUS		M1 OR M2, LEFT LOWER	UNIT 7	SAN PEDRO 1
303	91740	EQUUS	INSULATUS		M3, LEFT LOWER	UNIT 7	SAN PEDRO 1
304	91741	EQUUS	INSULATUS		P3 OR 4, RIGHT LOWER	UNIT 7	SAN PEDRO 1
305	91747	EQUUS	INSULATUS		TIBIA, LEFT DISTAL	UNIT 7	SAN PEDRO 1
306	92041	EQUUS	INSULATUS		ASTRAGALUS, RIGHT	UNIT 8	SAN PEDRO 1
307	91955	EQUUS	INSULATUS		ASTRAGALUS, RIGHT	UNIT 8	SAN PEDRO 2
308	90794	EQUUS	INSULATUS		M1 OR M2, RIGHT LOWER	UNIT 9	SAN PEDRO 1
309	90792	EQUUS	INSULATUS		ECTOCUNEIFORM, LEFT	UNIT 9	SAN PEDRO 1
310	90791	EQUUS	INSULATUS		ECTOCUNEIFORM, LEFT	UNIT 9	SAN PEDRO 1
311	90789	EQUUS	INSULATUS		METACARPAL 3, RIGHT PROXIMAL	UNIT 9	SAN PEDRO 1
312	90795	EQUUS	INSULATUS		M1 OR M2, RIGHT LOWER	UNIT 9	SAN PEDRO 1
313	90808	EQUUS	INSULATUS		NAVICULAR, LEFT	UNIT 9	SAN PEDRO 1
314	90796	EQUUS	INSULATUS		MANDIBLE, SYMPHYSIS RIGHT WITH P2	UNIT 9	SAN PEDRO 1
315	90799	EQUUS	INSULATUS		METACARPAL 3, RIGHT PROXIMAL	UNIT 9	SAN PEDRO 1
316	90755	EQUUS	INSULATUS		CALCANEUM, RIGHT	UNIT 9	SAN PEDRO 1
317	90761	EQUUS	INSULATUS		M3, LEFT LOWER	UNIT 9	SAN PEDRO 1
318	90760	EQUUS	INSULATUS		M1, RIGHT UPPER	UNIT 9	SAN PEDRO 1	(j)	27.3	27.9	83.2
319	90763	EQUUS	INSULATUS		P3 OR 4, LEFT UPPER	UNIT 9	SAN PEDRO 1
320	90764	EQUUS	INSULATUS		M1 OR M2, LEFT LOWER	UNIT 9	SAN PEDRO 1
321	90754	EQUUS	INSULATUS		M1 OR M2, LEFT LOWER	UNIT 9	SAN PEDRO 1
322	90753	EQUUS	INSULATUS		M1 OR M2, RIGHT LOWER	UNIT 9	SAN PEDRO 1
323	90752	EQUUS	INSULATUS		M1, RIGHT UPPER	UNIT 9	SAN PEDRO 1	A	25.3	28.3	52.9
324	90751	EQUUS	INSULATUS		P2, RIGHT UPPER	UNIT 9	SAN PEDRO 1
325	90762	EQUUS	INSULATUS		M1 OR M2, RIGHT UPPER	UNIT 9	SAN PEDRO 1	O	25.3	27	42
326	90772	EQUUS	INSULATUS		PHALANX, PROXIMAL	UNIT 9	SAN PEDRO 1
327	90769	EQUUS	INSULATUS		METAPODIAL, DISTAL	UNIT 9	SAN PEDRO 1
328	90768	EQUUS	INSULATUS		MANDIBLE, RIGHT SYMPHYSIS WITH P2	UNIT 9	SAN PEDRO 1
329	90767	EQUUS	INSULATUS		M3, RIGHT UPPER	UNIT 9	SAN PEDRO 1
330	90766	EQUUS	INSULATUS		M1 OR M2, RIGHT LOWER	UNIT 9	SAN PEDRO 1
331	90765	EQUUS	INSULATUS		M1 OR M2, RIGHT UPPER	UNIT 9	SAN PEDRO 1	O	24.6	27.9	30.9
332	90773	EQUUS	INSULATUS		PHALANX, PROXIMAL	UNIT 9	SAN PEDRO 1
333	90813	EQUUS	INSULATUS		PHALANX, PROXIMAL	UNIT 9	SAN PEDRO 1
334	91791	EQUUS	INSULATUS		PHALANX, MEDIAL	UNIT 9	SAN PEDRO 1
335	91792	EQUUS	INSULATUS		M1 OR M2, LEFT LOWER	UNIT 9	SAN PEDRO 1
336	91793	EQUUS	INSULATUS		M2, RIGHT LOWER	UNIT 9	SAN PEDRO 1
337	90814	EQUUS	INSULATUS		RADIUS, LEFT DISTAL	UNIT 9	SAN PEDRO 1
338	90816	EQUUS	INSULATUS		ASTRAGALUS, RIGHT	UNIT 9	SAN PEDRO 1
339	90817	EQUUS	INSULATUS		RADIUS, RIGHT DISTAL	UNIT 9	SAN PEDRO 1
340	91264	EQUUS	INSULATUS		PHALANX, DISTAL	UNIT 9	SAN PEDRO 1
341	91275	EQUUS	INSULATUS		P3 OR 4, LEFT LOWER	UNIT 9	SAN PEDRO 1
342	91268	EQUUS	INSULATUS		METAPODIAL, DISTAL	UNIT 9	SAN PEDRO 1
343	91269	EQUUS	INSULATUS		PHALANX, PROXIMAL	UNIT 9	SAN PEDRO 1
344	91270	EQUUS	INSULATUS		M1 OR M2, LEFT UPPER	UNIT 9	SAN PEDRO 1	B		24.3	84.6
345	91271	EQUUS	INSULATUS		M1 OR M2, RIGHT LOWER	UNIT 9	SAN PEDRO 1
346	91272	EQUUS	INSULATUS		PREMOLAR, LEFT LOWER DECIDUOUS	UNIT 9	SAN PEDRO 1
347	91274	EQUUS	INSULATUS		M1 OR M2, LEFT UPPER	UNIT 9	SAN PEDRO 1	O	25.1	27.1	36.2
348	91276	EQUUS	INSULATUS		M3, RIGHT LOWER	UNIT 9	SAN PEDRO 1
349	91273	EQUUS	INSULATUS		M1 OR M2, LEFT LOWER	UNIT 9	SAN PEDRO 1
350	90860	EQUUS	INSULATUS		M2, LEFT UPPER	UNIT 9	SAN PEDRO 2	A	28.7	24.2	80.9
351	90861	EQUUS	INSULATUS		CHEEKTOOTH, LEFT LOWER	UNIT 9	SAN PEDRO 2
352	91259	EQUUS	INSULATUS		METATARSAL 3, PROXIMAL	UNIT 9 OR ABOVE	SAN PEDRO 1
353	91416	EQUUS	INSULATUS		PHALANX, PROXIMAL	UNIT 10	SAN PEDRO 2
354	91415	EQUUS	INSULATUS		PHALANX, PROXIMAL	UNIT 10	SAN PEDRO 2
355	91414	EQUUS	INSULATUS		PHALANX, PROXIMAL	UNIT 10	SAN PEDRO 2
356	91413	EQUUS	INSULATUS		MANDIBLE, RIGHT PARTIAL WITH M2-M3	UNIT 10	SAN PEDRO 2
357	91418	EQUUS	INSULATUS		PHALANX, MEDIAL	UNIT 10	SAN PEDRO 2
358	90551	EQUUS	INSULATUS		SKULL, WITH MANDIBLE, ASSOCIATED	UNIT 11	SAN PEDRO 2	A	26.1	27.7
359	92045	EQUUS	INSULATUS		M1, RIGHT UPPER	UNIT 12	SAN PEDRO 1	(j) B		27.2	76.8
360	92046	EQUUS	INSULATUS		M1 OR M2, RIGHT UPPER	UNIT 12	SAN PEDRO 1
361	92047	EQUUS	INSULATUS		P3 OR 4, LEFT LOWER	UNIT 12	SAN PEDRO 1
362	92130	EQUUS	INSULATUS		M1 OR M2, RIGHT UPPER	UNIT 8	SANTA ANA	A	25.1	27.3	64.7
363	91292	EQUUS	INSULATUS		MANDIBLE, R WITH P2-M3	UNIT 8	SANTA ANA
364	90586	EQUUS	INSULATUS		ASTRAGALUS, LEFT	UNIT 11	SANTA ANA
365	90584	EQUUS	INSULATUS		M3, LEFT UPPER	UNIT 11	SANTA ANA
366	90583	EQUUS	INSULATUS		CHEEKTOOTH, LOWER	UNIT 11	SANTA ANA
367	132871	HIPPIDION	PRINCIPALE		CHEEKTOOTH, LEFT LOWER	UNIT 7	PUEBLO VIEJO
368	90655	HIPPIDION	PRINCIPALE		PHALANX, PROXIMAL	LFZ	SAN BLAS
369	90713	HIPPIDION	PRINCIPALE		CALCANEUM	LFZ	SAN BLAS
370	92042	HIPPIDION	PRINCIPALE		METAPODIAL, DISTAL	UNIT 8	SAN PEDRO 1
371	92040	HIPPIDION	PRINCIPALE		PHALANX, PROXIMAL	UNIT 12	SAN PEDRO 1
219	90738	HIPPIDION	PRINCIPALE		CHEEKTOOTH, LEFT UPPER	UNIT 10	PUEBLO VIEJO
372	150576	ONOHIPPIDIUM	DEVILLEI		CHEEKTOOTH, LEFT LOWER	UNIT 7	PUEBLO VIEJO
373	150577	ONOHIPPIDIUM	DEVILLEI		ASTRAGALUS, RIGHT	UNIT 7	PUEBLO VIEJO
374	132872	ONOHIPPIDIUM	DEVILLEI		M3, RIGHT UPPER	UNIT 7	PUEBLO VIEJO
375	90950	ONOHIPPIDIUM	DEVILLEI		MANDIBLE, RIGHT WITH P2-M1	UNIT 10	PUEBLO VIEJO
376	90780	ONOHIPPIDIUM	DEVILLEI		M1 OR M2, RIGHT LOWER	UNIT 5	SAN PEDRO 1
377	91417	ONOHIPPIDIUM	DEVILLEI		PHALANX, PROXIMAL	UNIT 10	SAN PEDRO 2
378	91423	ONOHIPPIDIUM	DEVILLEI		METACARPAL 3, LEFT	UNIT 10	SAN PEDRO 2
379	90555	ONOHIPPIDIUM	DEVILLEI		M3, LEFT UPPER	UNIT 8	SANTA ANA
380	90575	ONOHIPPIDIUM	DEVILLEI		CHEEKTOOTH, LEFT LOWER	UNIT 11	SANTA ANA
381	90574	ONOHIPPIDIUM	DEVILLEI		P2, RIGHT LOWER	UNIT 11	SANTA ANA
382	90573	ONOHIPPIDIUM	DEVILLEI		M3, LEFT LOWER	UNIT 11	SANTA ANA
383	90576	ONOHIPPIDIUM	DEVILLEI		P2, LEFT LOWER	UNIT 11	SANTA ANA
384	90577	ONOHIPPIDIUM	DEVILLEI		M3, LEFT LOWER	UNIT 11	SANTA ANA
385	90582	ONOHIPPIDIUM	DEVILLEI		P3 OR 4, RIGHT LOWER	UNIT 11	SANTA ANA
386	90581	ONOHIPPIDIUM	DEVILLEI		P3 OR 4, LEFT LOWER	UNIT 11	SANTA ANA
387	90578	ONOHIPPIDIUM	DEVILLEI		P3 OR 4, LEFT LOWER	UNIT 11	SANTA ANA
78	132864	ONOHIPPIDIUM	DEVILLEI		CHEEKTOOTH, UPPER	UNIT 8	SANTA ANA
388	See row 92 above
